# Supplementary material for: Propranolol Sensitizes Vascular Sarcoma Cells to Doxorubicin by Altering Lysosomal Drug Sequestration and Drug Efflux
Source: Front Oncol. 2021 Feb 1;10:614288. doi: 10.3389/fonc.2020.614288 (PMC7882688; doi:10.3389/fonc.2020.614288)
Supplement: Supplementary file 2 [file DataSheet_2.xlsx]

## Sheet: Table S1
Supplemental Table 1. Demographic characteristics of dogs with disease for evaluating beta-adrenergic receptors by immunohistochemistry
Diease		Dog Code	Age at Diagnosis (years)	Breed	Sex	Neutered Status	Affected Organ
Hemangiosarcoma		DHSA-1302	8	Golden Retriever	Female	Spayed	Spleen
Hemangiosarcoma		DHSA-1503	11	Golden Retriever	Female	Spayed	Spleen
Hemangiosarcoma		DHSA-1409	11	German Shepherd Dog	Male	Neutered	Spleen
Hemangiosarcoma		DHSA-1416	10	Mixed	Female	Spayed	Spleen
Hemangiosarcoma		DHSA-1423	10	Labrador Retriever	Male	Neutered	Spleen
Hemangiosarcoma		DHSA-1434	13	Parsons (Jack) Russell Terrier	Male	Neutered	Spleen
Hemangiosarcoma		DHSA-1512	4	German Shepherd Dog	Male	Neutered	Spleen
Hemangiosarcoma		DHSA-1519	11	American Staffordshire Terrier	Male	Neutered	Spleen
Hemangiosarcoma		DHSA-1513	9	German Shepherd Dog	Male	Unknown	Spleen
Hemangiosarcoma		DHSA-1113	11.3	Saluki	Male	Intact	Heart
Splenic Hematoma		DHSA-0806	8	Golden Retriever	Female	Spayed	Spleen
Splenic Hematoma		DHSA-1405	7.5	German Wirehaired Pointer	Male	Intact	Spleen
Splenic Hematoma		DHSA-1411	8.8	Golden Retriever	Male	Intact	Spleen
Splenic Hematoma		DHSA-1417	12	Labrador Retriever	Male	Neutered	Spleen
Splenic Hematoma		DHSA-1419	13.5	Chihuahua mix	Female	Spayed	Spleen

## Sheet: Table S2
Supplemental Table 2. Immunohistochemical assessment for expresison of beta adrenergic receptors in canine hemangiosarcomas
		b1-AR			b2-AR			b3-AR
		Score of % positive cells	Intensity	IHC score	Score of % positive cells	Intensity	IHC score	Score of % positive cells	Intensity	IHC score
HSA	DHSA-1302	3	2	6	2	2	4	3	2	6
	DHSA-1503	3	2	6	3	2	6	3	2	6
	DHSA-1409	3	3	9	3	3	9	3	3	9
	DHSA-1416	2	2	4	2	2	4	2	2	4
	DHSA-1423	2	2	4	2	2	4	2	2	4
	DHSA-1434	2	2	4	3	1	3	2	2	4
	DHSA-1512	3	1	3	3	1	3	3	1	3
	DHSA-1519	3	2	6	2	3	6	3	2	6
	DHSA-1513	2	1	2	2	2	4	2	2	4
	DHSA-1113	2	1	2	2	2	4	3	3	9
Splenic Hematoma	DHSA-0806	3	2	6	3	2	6	3	2	6
	DHSA-1405	2	2	4	2	2	4	2	2	4
	DHSA-1411	2	1	2	1	1	1	1	1	1
	DHSA-1417	2	2	4	1	1	1	1	1	1
	DHSA-1419	2	2	4	3	2	6	3	2	6
IHC score = score of % positive cells x intensity

## Sheet: Table S3
Supplemental Table 3. Summary of DyeCycle Violet efflux and retention in angiosarcoma and hemangiosarcoma cell lines after treatment with propranolol or epinephrine.
			Mean ± SE
		Verapamil	Effluxed (%)	Retained (%)
COSB	Control	-	6.1 ± 0.4	90.3 ± 1.7
		+	0.4 ± 0.2	96.6 ± 1.4
	Propranolol	-	3.3 ± 1.5	95.4 ± 1.5
		+	0.3 ± 0.1	98.5 ± 0.3
DD1	Control	-	12 ± 1.9	84.9 ± 1.9
		+	0.5 ± 0.1	96.2 ± 0.6
	Propranolol	-	6.2 ± 2.6	90.1 ± 3
		+	0.5 ± 0.2	95.1 ± 1.4
ISO-HAS	Control	-	4.5 ± 0	95 ± 0.2
		+	0.8 ± 0.6	99 ± 0.6
	Propranolol	-	1.9 ± 0.3	97.7 ± 0.1
		+	0.3 ± 0	99.2 ± 0.1
SVR	Control	-	4.1 ± 0.9	94.2 ± 0.9
		+	0.5 ± 0.2	96.1 ± 2.1
	Propranolol	-	2 ± 0.8	96.5 ± 1.1
		+	1.1 ± 0.5	97.1 ± 1.2
